# Supplementary material for: Protein-Protein Interface Detection Using the Energy Centrality Relationship (ECR) Characteristic of Proteins
Source: PLoS One. 2014 May 15;9(5):e97115. doi: 10.1371/journal.pone.0097115 (PMC4022497; doi:10.1371/journal.pone.0097115)
Supplement: Table S1 — FLIPdb interface composition. Structures and interfaces used in the training and testing sets. The FLIPdb database contained 160 pairwise PPI between 219 protein chains that were contained in 94 PDB structural files. The Test-18 set contains 18 pairwise PPI between 19 proteins chains contained in 7 PDB files. Based on literature review, these PPIs were categorized into the FLIP or FunC interface class (100 FLIP, 60 FunC). The PPIs were further sub-categorized into 7 FLIP and 2 FunC sub-categories: 1) antibody-antigen (AbAg); 2) immunoglobin Heavy Chain/Light Chain (AbHL); 3) Enzyme-Enzyme, both transient and persistent (Enzyme); 4) having a generally persistent structure that provides mechanical stability, such as cytoskeletal or viral proteins (Structural); 5) peptide/protein inhibitors to an enzyme (Inhibitor); 6) proteins whose function is to recognize peptides/proteins (Receptor); 7) proteins regulated by post-translational modification by another protein (Regulated); 8) PPIs in an asymmetric crystal unit NOT found to be FLIP (FunC); and 9) PPIs obtained by applying crystal symmetry transforms to FLIP structures (XFunC). The Dey-170 set contains 170 pairwise PPI between 301 proteins chains contained in 139 PDB files. Categories were uncurated and sub-categories of “Strong” and “Weak” were derived from [7]. The number of chains, number of interfaces, and the references used to justify classification for each pairwise interface are listed. (XLSX) [file pone.0097115.s002.xlsx]

## Sheet: Sheet1
Table S1: FLIPdb interface composition
PDBid	Interacting protein chains	Category	Sub-category	Number of Protein Chains	# of interfaces	References for Category Assignment
Training Set
1acy	H:P	FLIP	AbAg	3	3	Ghiara JB, Stura EA, Stanfield RL, Profy AT, Wilson IA. (1994) Crystal structure of the principal neutralization site of HIV-1. Science 264: 82-85
1acy	L:P	FLIP	AbAg	3	3	Ghiara JB, Stura EA, Stanfield RL, Profy AT, Wilson IA. (1994) Crystal structure of the principal neutralization site of HIV-1. Science 264: 82-85
1adq	A:H	FLIP	AbAg	3	3	Corper AL, Sohi MK, Bonagura VR, Steinitz M, Jefferis R, et al. (1997) Structure of human IgM rheumatoid factor fab bound to its autoantigen IgG fc reveals a novel topology of antibody-antigen interaction. Nat Struct Biol 4: 374-381
1adq	A:L	FLIP	AbAg	3	3	Corper AL, Sohi MK, Bonagura VR, Steinitz M, Jefferis R, et al. (1997) Structure of human IgM rheumatoid factor fab bound to its autoantigen IgG fc reveals a novel topology of antibody-antigen interaction. Nat Struct Biol 4: 374-381
1tzi	A:V	FLIP	AbAg	3	3	Fellouse FA, Wiesmann C, Sidhu SS. (2004) Synthetic antibodies from a four-amino-acid code: A dominant role for tyrosine in antigen recognition. Proc Natl Acad Sci U S A 101: 12467-12472
1tzi	B:V	FLIP	AbAg	3	3	Fellouse FA, Wiesmann C, Sidhu SS. (2004) Synthetic antibodies from a four-amino-acid code: A dominant role for tyrosine in antigen recognition. Proc Natl Acad Sci U S A 101: 12467-12472
1wtl	A:B	FLIP	AbHL	2	1	Huang DB, Chang CH, Ainsworth C, Brünger,A.T., Eulitz M, et al. (1994) Comparison of crystal structures of two homologous proteins: Structural origin of altered domain interactions in immunoglobulin light-chain dimers. Biochemistry 33: 14848-14857
2bse	A:E	FLIP	AbAg	5	9	Spinelli S, Desmyter A, Verrips CT, de Haard H,J.W., Moineau S, et al. (2006) Lactococcal bacteriophage p2 receptor-binding protein structure suggests a common ancestor gene with bacterial and mammalian viruses. Nat Struct Mol Biol 13: 85-89
2bse	A:F	FLIP	AbAg	5	9	Spinelli S, Desmyter A, Verrips CT, de Haard H,J.W., Moineau S, et al. (2006) Lactococcal bacteriophage p2 receptor-binding protein structure suggests a common ancestor gene with bacterial and mammalian viruses. Nat Struct Mol Biol 13: 85-89
2bse	B:D	FLIP	AbAg	5	9	Spinelli S, Desmyter A, Verrips CT, de Haard H,J.W., Moineau S, et al. (2006) Lactococcal bacteriophage p2 receptor-binding protein structure suggests a common ancestor gene with bacterial and mammalian viruses. Nat Struct Mol Biol 13: 85-89
2bse	B:E	FLIP	AbAg	5	9	Spinelli S, Desmyter A, Verrips CT, de Haard H,J.W., Moineau S, et al. (2006) Lactococcal bacteriophage p2 receptor-binding protein structure suggests a common ancestor gene with bacterial and mammalian viruses. Nat Struct Mol Biol 13: 85-89
2bse	C:D	FLIP	AbAg	5	9	Spinelli S, Desmyter A, Verrips CT, de Haard H,J.W., Moineau S, et al. (2006) Lactococcal bacteriophage p2 receptor-binding protein structure suggests a common ancestor gene with bacterial and mammalian viruses. Nat Struct Mol Biol 13: 85-89
2bse	C:F	FLIP	AbAg	5	9	Spinelli S, Desmyter A, Verrips CT, de Haard H,J.W., Moineau S, et al. (2006) Lactococcal bacteriophage p2 receptor-binding protein structure suggests a common ancestor gene with bacterial and mammalian viruses. Nat Struct Mol Biol 13: 85-89
1acy	L:H	FLIP	AbHL	3	3	Ghiara JB, Stura EA, Stanfield RL, Profy AT, Wilson IA. (1994) Crystal structure of the principal neutralization site of HIV-1. Science 264: 82-85
1adq	L:H	FLIP	AbHL	3	3	Corper AL, Sohi MK, Bonagura VR, Steinitz M, Jefferis R, et al. (1997) Structure of human IgM rheumatoid factor fab bound to its autoantigen IgG fc reveals a novel topology of antibody-antigen interaction. Nat Struct Biol 4: 374-381
1gaf	L:H	FLIP	AbHL	2	1	Patten PA, Gray NS, Yang PL, Marks CB, Wedemayer GJ, et al. (1996) The immunological evolution of catalysis. Science 271: 1086-1091
1tzi	A:B	FLIP	AbHL	3	3	Fellouse FA, Wiesmann C, Sidhu SS. (2004) Synthetic antibodies from a four-amino-acid code: A dominant role for tyrosine in antigen recognition. Proc Natl Acad Sci U S A 101: 12467-12472
1b5e	A:B	FLIP	Enzyme	2	1	Song HK, Sohn SH, Suh SW. (1999) Crystal structure of deoxycytidylate hydroxymethylase from bacteriophage T4, a component of the deoxyribonucleoside triphosphate-synthesizing complex. EMBO J 18: 1104-1113.
1biq	A:B	FLIP	Enzyme	2	1	Logan DT, deMaré F, Persson BO, Slaby A, Sjöberg,B.M., et al. (1998) Crystal structures of two self-hydroxylating ribonucleotide reductase protein R2 mutants: Structural basis for the oxygen-insertion step of hydroxylation reactions catalyzed by diiron proteins. Biochemistry 37: 10798-10807
1bis	A:B	FLIP	Enzyme	2	1	Goldgur Y, Dyda F, Hickman AB, Jenkins TM, Craigie R, et al. (1998) Three new structures of the core domain of HIV-1 integrase: An active site that binds magnesium. Proc Natl Acad Sci U S A 95: 9150-9154
1bjw	A:B	FLIP	Enzyme	2	1	Nakai T, Okada K, Akutsu S, Miyahara I, Kawaguchi S, et al. (1999) Structure of thermus thermophilus HB8 aspartate aminotransferase and its complex with maleate. Biochemistry 38: 2413-2424
1bkp	A:B	FLIP	Enzyme	2	1	Stout TJ, Schellenberger U, Santi DV, Stroud RM. (1998) Crystal structures of a unique thermal-stable thymidylate synthase from bacillus subtilis. Biochemistry 37: 14736-14747
1bmd	A:B	FLIP	Enzyme	2	1	Kelly CA, Nishiyama M, Ohnishi Y, Beppu T, Birktoft JJ. (1993) Determinants of protein thermostability observed in the 1.9-A crystal structure of malate dehydrogenase from the thermophilic bacterium thermus flavus. Biochemistry 32: 3913-3922
1brw	A:B	FLIP	Enzyme	2	1	Pugmire MJ, Ealick SE. (1998) The crystal structure of pyrimidine nucleoside phosphorylase in a closed conformation. Structure 6: 1467-1479
1bsl	A:B	FLIP	Enzyme	2	1	Thoden JB, Holden HM, Fisher AJ, Sinclair JF, Wesenberg G, et al. (1997) Structure of the beta 2 homodimer of bacterial luciferase from vibrio harveyi: X-ray analysis of a kinetic protein folding trap. Protein Sci 6: 13-23
1bsr	A:B	FLIP	Enzyme	2	1	Mazzarella L, Capasso S, Demasi D, Di Lorenzo G, Mattia CA, et al. (1993) Bovine seminal ribonuclease: Structure at 1.9 A resolution. Acta Crystallogr D Biol Crystallogr 49: 389-402
1cg2	A:D	FLIP	Enzyme	2	2	Rowsell S, Pauptit RA, Tucker AD, Melton RG, Blow DM, et al. (1997) Crystal structure of carboxypeptidase G2, a bacterial enzyme with applications in cancer therapy. Structure 5: 337-347
1cg2	B:C	FLIP	Enzyme	2	2	Rowsell S, Pauptit RA, Tucker AD, Melton RG, Blow DM, et al. (1997) Crystal structure of carboxypeptidase G2, a bacterial enzyme with applications in cancer therapy. Structure 5: 337-347
1cnz	A:B	FLIP	Enzyme	2	1	Wallon G, Kryger G, Lovett ST, Oshima T, Ringe D, et al. (1997) Crystal structures of escherichia coli and salmonella typhimurium 3-isopropylmalate dehydrogenase and comparison with their thermophilic counterpart from thermus thermophilus. J Mol Biol 266: 1016-1031
1coz	A:B	FLIP	Enzyme	2	1	Weber CH, Park YS, Sanker S, Kent C, Ludwig ML. (1999) A prototypical cytidylyltransferase: CTP:Glycerol-3-phosphate cytidylyltransferase from bacillus subtilis. Structure 7: 1113-1124
1daz	C:D	FLIP	Enzyme	4	3	Mahalingam B, Louis JM, Reed CC, Adomat JM, Krouse J, et al. (1999) Structural and kinetic analysis of drug resistant mutants of HIV-1 protease. Eur J Biochem 263: 238-245
1itv	A:B	FLIP	Enzyme	2	1	Cha H, Kopetzki E, Huber R, Lanzendörfer M, Brandstetter H. (2002) Structural basis of the adaptive molecular recognition by MMP9. J Mol Biol 320: 1065-1079.
1ivy	A:B	FLIP	Enzyme	2	1	Rudenko G, Bonten E, d'Azzo A, Hol WG. (1995) Three-dimensional structure of the human 'protective protein': Structure of the precursor form suggests a complex activation mechanism. Structure 3: 1249-1259.
1nhk	R:L	FLIP	Enzyme	2	1	Strelkov SV, Perisic O, Webb PA, Williams RL. (1995) The 1.9 A crystal structure of a nucleoside diphosphate kinase complex with adenosine 3',5'-cyclic monophosphate: Evidence for competitive inhibition. J Mol Biol 249: 665-674
1nsy	A:B	FLIP	Enzyme	2	1	Rizzi M, Nessi C, Mattevi A, Coda A, Bolognesi M, et al. (1996) Crystal structure of NH3-dependent NAD+ synthetase from bacillus subtilis. EMBO J 15: 5125-5134
1oro	A:B	FLIP	Enzyme	2	1	Henriksen A, Aghajari N, Jensen KF, Gajhede M. (1996) A flexible loop at the dimer interface is a part of the active site of the adjacent monomer of escherichia coli orotate phosphoribosyltransferase. Biochemistry 35: 3803-3809
1osj	A:B	FLIP	Enzyme	2	1	Qu C, Akanuma S, Moriyama H, Tanaka N, Oshima T. (1997) A mutation at the interface between domains causes rearrangement of domains in 3-isopropylmalate dehydrogenase. Protein Eng 10: 45-52
1pgt	A:B	FLIP	Enzyme	2	1	Ji X, Tordova M, O'Donnell R, Parsons JF, Hayden JB, et al. (1997) Structure and function of the xenobiotic substrate-binding site and location of a potential non-substrate-binding site in a class pi glutathione S-transferase. Biochemistry 36: 9690-9702
1pky	A:B	FLIP	Enzyme	4	4	Mattevi A, Valentini G, Rizzi M, Speranza ML, Bolognesi M, et al. (1995) Crystal structure of escherichia coli pyruvate kinase type I: Molecular basis of the allosteric transition. Structure 3: 729-741
1pky	A:C	FLIP	Enzyme	4	4	Mattevi A, Valentini G, Rizzi M, Speranza ML, Bolognesi M, et al. (1995) Crystal structure of escherichia coli pyruvate kinase type I: Molecular basis of the allosteric transition. Structure 3: 729-741
1pky	B:D	FLIP	Enzyme	4	4	Mattevi A, Valentini G, Rizzi M, Speranza ML, Bolognesi M, et al. (1995) Crystal structure of escherichia coli pyruvate kinase type I: Molecular basis of the allosteric transition. Structure 3: 729-741
1pky	C:D	FLIP	Enzyme	4	4	Mattevi A, Valentini G, Rizzi M, Speranza ML, Bolognesi M, et al. (1995) Crystal structure of escherichia coli pyruvate kinase type I: Molecular basis of the allosteric transition. Structure 3: 729-741
1pre	A:B	FLIP	Enzyme	2	1	Parker MW, Buckley JT, Postma JP, Tucker AD, Leonard K, et al. (1994) Structure of the aeromonas toxin proaerolysin in its water-soluble and membrane-channel states. Nature 367: 292-295
1qks	A:B	FLIP	Enzyme	2	1	Fülöp V, Moir JW, Ferguson SJ, Hajdu J. (1995) The anatomy of a bifunctional enzyme: Structural basis for reduction of oxygen to water and synthesis of nitric oxide by cytochrome cd1. Cell 81: 369-377.
1qr2	A:B	FLIP	Enzyme	2	1	Foster CE, Bianchet MA, Talalay P, Zhao Q, Amzel LM. (1999) Crystal structure of human quinone reductase type 2, a metalloflavoprotein. Biochemistry 38: 9881-9886.
1r2f	A:B	FLIP	Enzyme	2	1	Eriksson M, Jordan A, Eklund H. (1998) Structure of salmonella typhimurium nrdF ribonucleotide reductase in its oxidized and reduced forms. Biochemistry 37: 13359-13369
1scu	A:B	FLIP	Enzyme	4	5	Wolodko WT, Fraser ME, James MN, Bridger WA. (1994) The crystal structure of succinyl-CoA synthetase from escherichia coli at 2.5-A resolution. J Biol Chem 269: 10883-10890
1scu	A:E	FUNC	FUNC	4	5	Wolodko WT, Fraser ME, James MN, Bridger WA. (1994) The crystal structure of succinyl-CoA synthetase from escherichia coli at 2.5-A resolution. J Biol Chem 269: 10883-10890
1scu	B:D	FUNC	FUNC	4	5	Wolodko WT, Fraser ME, James MN, Bridger WA. (1994) The crystal structure of succinyl-CoA synthetase from escherichia coli at 2.5-A resolution. J Biol Chem 269: 10883-10890
1scu	B:E	FUNC	FUNC	4	5	Wolodko WT, Fraser ME, James MN, Bridger WA. (1994) The crystal structure of succinyl-CoA synthetase from escherichia coli at 2.5-A resolution. J Biol Chem 269: 10883-10890
1scu	D:E	FLIP	Enzyme	4	5	Wolodko WT, Fraser ME, James MN, Bridger WA. (1994) The crystal structure of succinyl-CoA synthetase from escherichia coli at 2.5-A resolution. J Biol Chem 269: 10883-10890
1sft	A:B	FLIP	Enzyme	2	1	Shaw JP, Petsko GA, Ringe D. (1997) Determination of the structure of alanine racemase from bacillus stearothermophilus at 1.9-A resolution. Biochemistry 36: 1329-1342
1slt	A:B	FLIP	Enzyme	2	1	Liao DI, Kapadia G, Ahmed H, Vasta GR, Herzberg O. (1994) Structure of S-lectin, a developmentally regulated vertebrate beta-galactoside-binding protein. Proc Natl Acad Sci U S A 91: 1428-1432
1smn	A:B	FLIP	Enzyme	2	1	Miller MD, Krause KL. (1996) Identification of the serratia endonuclease dimer: Structural basis and implications for catalysis. Protein Sci 5: 24-33
1sox	A:B	FLIP	Enzyme	2	1	Kisker C, Schindelin H, Pacheco A, Wehbi WA, Garrett RM, et al. (1997) Molecular basis of sulfite oxidase deficiency from the structure of sulfite oxidase. Cell 91: 973-983
1ubs	A:B	FLIP	Enzyme	2	1	Rhee S, Parris KD, Hyde CC, Ahmed SA, Miles EW, et al. (1997) Crystal structures of a mutant (betaK87T) tryptophan synthase alpha2beta2 complex with ligands bound to the active sites of the alpha- and beta-subunits reveal ligand-induced conformational changes. Biochemistry 36: 7664-7680
1vfr	A:B	FLIP	Enzyme	2	1	Koike H, Sasaki H, Kobori T, Zenno S, Saigo K, et al. (1998) 1.8 A crystal structure of the major NAD(P)H:FMN oxidoreductase of a bioluminescent bacterium, vibrio fischeri: Overall structure, cofactor and substrate-analog binding, and comparison with related flavoproteins. J Mol Biol 280: 259-273
1hjr	A:C	FLIP	Enzyme	4	3	Ariyoshi M, Vassylyev DG, Iwasaki H, Nakamura H, Shinagawa H, et al. (1994) Atomic structure of the RuvC resolvase: A holliday junction-specific endonuclease from E. coli. Cell 78: 1063-1072.
1hjr	B:D	FLIP	Enzyme	4	3	Ariyoshi M, Vassylyev DG, Iwasaki H, Nakamura H, Shinagawa H, et al. (1994) Atomic structure of the RuvC resolvase: A holliday junction-specific endonuclease from E. coli. Cell 78: 1063-1072.
1cmi	A:B	FUNC	FUNC	4	3	Liang J, Jaffrey SR, Guo W, Snyder SH, Clardy J. (1999) Structure of the PIN/LC8 dimer with a bound peptide. Nat Struct Biol 6: 735-740
1cmi	A:C	FLIP	Inhibitor	4	3	Liang J, Jaffrey SR, Guo W, Snyder SH, Clardy J. (1999) Structure of the PIN/LC8 dimer with a bound peptide. Nat Struct Biol 6: 735-740
1cmi	B:D	FLIP	Inhibitor	4	3	Liang J, Jaffrey SR, Guo W, Snyder SH, Clardy J. (1999) Structure of the PIN/LC8 dimer with a bound peptide. Nat Struct Biol 6: 735-740
1daz	A:D	FLIP	Inhibitor	4	3	Mahalingam B, Louis JM, Reed CC, Adomat JM, Krouse J, et al. (1999) Structural and kinetic analysis of drug resistant mutants of HIV-1 protease. Eur J Biochem 263: 238-245
1daz	B:C	FLIP	Inhibitor	4	3	Mahalingam B, Louis JM, Reed CC, Adomat JM, Krouse J, et al. (1999) Structural and kinetic analysis of drug resistant mutants of HIV-1 protease. Eur J Biochem 263: 238-245
1ppf	E:I	FLIP	Inhibitor	2	1	Bode W, Wei AZ, Huber R, Meyer E, Travis J, et al. (1986) X-ray crystal structure of the complex of human leukocyte elastase (PMN elastase) and the third domain of the turkey ovomucoid inhibitor. EMBO J 5: 2453-2458
1cdc	A:B	FLIP	Receptor	2	1	Murray AJ, Lewis SJ, Barclay AN, Brady RL. (1995) One sequence, two folds: A metastable structure of CD2. Proc Natl Acad Sci U S A 92: 7337-7341
1eaj	A:B	FLIP	Receptor	2	1	van Raaij,M.J., Chouin E, van dZ, Bergelson JM, Cusack S. (2000) Dimeric structure of the coxsackievirus and adenovirus receptor D1 domain at 1.7 A resolution. Structure 8: 1147-1155.
1fcc	A:C	FLIP	Receptor	2	1	Sauer-Eriksson A, Kleywegt GJ, Uhlén M, Jones TA. (1995) Crystal structure of the C2 fragment of streptococcal protein G in complex with the fc domain of human IgG. Structure 3: 265-278
1h0t	A:B	FLIP	Receptor	2	1	Wahlberg E, Lendel C, Helgstrand M, Allard P, Dincbas-Renqvist V, et al. (2003) An affibody in complex with a target protein: Structure and coupled folding. Proc Natl Acad Sci U S A 100: 3185-3190
1nrv	A:B	FLIP	Receptor	2	1	Stein EG, Ghirlando R, Hubbard SR. (2003) Structural basis for dimerization of the Grb10 src homology 2 domain. implications for ligand specificity. J Biol Chem 278: 13257-13264.
2bse	A:B	FLIP	Receptor	5	9	Spinelli S, Desmyter A, Verrips CT, de Haard H,J.W., Moineau S, et al. (2006) Lactococcal bacteriophage p2 receptor-binding protein structure suggests a common ancestor gene with bacterial and mammalian viruses. Nat Struct Mol Biol 13: 85-89
2bse	A:C	FLIP	Receptor	5	9	Spinelli S, Desmyter A, Verrips CT, de Haard H,J.W., Moineau S, et al. (2006) Lactococcal bacteriophage p2 receptor-binding protein structure suggests a common ancestor gene with bacterial and mammalian viruses. Nat Struct Mol Biol 13: 85-89
2bse	B:C	FLIP	Receptor	5	9	Spinelli S, Desmyter A, Verrips CT, de Haard H,J.W., Moineau S, et al. (2006) Lactococcal bacteriophage p2 receptor-binding protein structure suggests a common ancestor gene with bacterial and mammalian viruses. Nat Struct Mol Biol 13: 85-89
2cii	A:B	FLIP	Receptor	4	2	Glithero A, Tormo J, Doering K, Kojima M, Jones EY, et al. (2006) The crystal structure of H-2D(b) complexed with a partial peptide epitope suggests a major histocompatibility complex class I assembly intermediate. J Biol Chem 281: 12699-12704
2cii	A:C	FLIP	Receptor	4	2	Glithero A, Tormo J, Doering K, Kojima M, Jones EY, et al. (2006) The crystal structure of H-2D(b) complexed with a partial peptide epitope suggests a major histocompatibility complex class I assembly intermediate. J Biol Chem 281: 12699-12704
1awi	A:B	FLIP	Regulator	3	3	Mahoney NM, Janmey PA, Almo SC. (1997) Structure of the profilin-poly-L-proline complex involved in morphogenesis and cytoskeletal regulation. Nat Struct Biol 4: 953-960
1awi	A:P	FLIP	Regulator	3	3	Mahoney NM, Janmey PA, Almo SC. (1997) Structure of the profilin-poly-L-proline complex involved in morphogenesis and cytoskeletal regulation. Nat Struct Biol 4: 953-960
1awi	B:P	FLIP	Regulator	3	3	Mahoney NM, Janmey PA, Almo SC. (1997) Structure of the profilin-poly-L-proline complex involved in morphogenesis and cytoskeletal regulation. Nat Struct Biol 4: 953-960
1edh	A:B	FLIP	Regulator	2	1	Nagar B, Overduin M, Ikura M, Rini JM. (1996) Structural basis of calcium-induced E-cadherin rigidification and dimerization. Nature 380: 360-364.
1f13	A:B	FLIP	Regulator	2	1	Weiss MS, Metzner HJ, Hilgenfeld R. (1998) Two non-proline cis peptide bonds may be important for factor XIII function. FEBS Lett 423: 291-296
1f4v	A:B	FUNC	FUNC	3	2	Lee SY, Cho HS, Pelton JG, Yan D, Henderson RK, et al. (2001) Crystal structure of an activated response regulator bound to its target. Nat Struct Biol 8: 52-56
1f4v	A:D	FLIP	Regulator	3	2	Lee SY, Cho HS, Pelton JG, Yan D, Henderson RK, et al. (2001) Crystal structure of an activated response regulator bound to its target. Nat Struct Biol 8: 52-56
1psr	A:B	FLIP	Regulator	2	1	Brodersen D, Etzerodt M, Madsen P, Celis J, Thøgersen H, et al. (1998) EF-hands at atomic resolution: The structure of human psoriasin (S100A7) solved by MAD phasing. Structure 6: 477-489.
1qfh	A:B	FLIP	Regulator	2	1	McCoy AJ, Fucini P, Noegel AA, Stewart M. (1999) Structural basis for dimerization of the dictyostelium gelation factor (ABP120) rod. Nat Struct Biol 6: 836-841
1tx4	A:B	FLIP	Regulator	2	1	Rittinger K, Walker PA, Eccleston JF, Smerdon SJ, Gamblin SJ. (1997) Structure at 1.65 A of RhoA and its GTPase-activating protein in complex with a transition-state analogue. Nature 389: 758-762
2arc	A:B	FLIP	Regulator	2	1	Soisson SM, MacDougall-Shackleton B, Schleif R, Wolberger C. (1997) Structural basis for ligand-regulated oligomerization of AraC. Science 276: 421-425.
2trc	B:G	FLIP	Regulator	3	2	Gaudet R, Bohm A, Sigler PB. (1996) Crystal structure at 2.4 angstroms resolution of the complex of transducin betagamma and its regulator, phosducin. Cell 87: 577-588
2trc	B:P	FLIP	Regulator	3	2	Gaudet R, Bohm A, Sigler PB. (1996) Crystal structure at 2.4 angstroms resolution of the complex of transducin betagamma and its regulator, phosducin. Cell 87: 577-588
1cmb	A:B	FLIP	Structural	2	1	Rafferty JB, Somers WS, Saint-Girons I, Phillips SE. (1989) Three-dimensional crystal structures of escherichia coli met repressor with and without corepressor. Nature 341: 705-710
1f95	A:B	FLIP	Structural	4	1	Fan J, Zhang Q, Tochio H, Li M, Zhang M. (2001) Structural basis of diverse sequence-dependent target recognition by the 8 kDa dynein light chain. J Mol Biol 306: 97-108
1f95	A:C	FLIP	Structural	4	1	Fan J, Zhang Q, Tochio H, Li M, Zhang M. (2001) Structural basis of diverse sequence-dependent target recognition by the 8 kDa dynein light chain. J Mol Biol 306: 97-108
1f95	B:D	FLIP	Structural	4	1	Fan J, Zhang Q, Tochio H, Li M, Zhang M. (2001) Structural basis of diverse sequence-dependent target recognition by the 8 kDa dynein light chain. J Mol Biol 306: 97-108
1sa0	A:B	FLIP	Structural	5	6	Ravelli RBG, Gigant B, Curmi PA, Jourdain I, Lachkar S, et al. (2004) Insight into tubulin regulation from a complex with colchicine and a stathmin-like domain. Nature 428: 198-202
1sa0	A:E	FLIP	Structural	5	6	Ravelli RBG, Gigant B, Curmi PA, Jourdain I, Lachkar S, et al. (2004) Insight into tubulin regulation from a complex with colchicine and a stathmin-like domain. Nature 428: 198-202
1sa0	B:E	FLIP	Structural	5	6	Ravelli RBG, Gigant B, Curmi PA, Jourdain I, Lachkar S, et al. (2004) Insight into tubulin regulation from a complex with colchicine and a stathmin-like domain. Nature 428: 198-202
1sa0	C:D	FLIP	Structural	5	6	Ravelli RBG, Gigant B, Curmi PA, Jourdain I, Lachkar S, et al. (2004) Insight into tubulin regulation from a complex with colchicine and a stathmin-like domain. Nature 428: 198-202
1sa0	C:E	FLIP	Structural	5	6	Ravelli RBG, Gigant B, Curmi PA, Jourdain I, Lachkar S, et al. (2004) Insight into tubulin regulation from a complex with colchicine and a stathmin-like domain. Nature 428: 198-202
1sa0	D:E	FLIP	Structural	5	6	Ravelli RBG, Gigant B, Curmi PA, Jourdain I, Lachkar S, et al. (2004) Insight into tubulin regulation from a complex with colchicine and a stathmin-like domain. Nature 428: 198-202
1tub	A:B	FLIP	Structural	2	1	Nogales E, Wolf SG, Downing KH. (1998) Structure of the alpha beta tubulin dimer by electron crystallography. Nature 391: 199-203
2bkh	A:B	FLIP	Structural	2	1	Menetrey JF, Bahloul A FAU - Wells, Amber,L., FAU WA, FAU YC, FAU MC, et al. (0621) The structure of the myosin VI motor reveals the mechanism of directionality reversal. Nature JID - 0410462
2bki	A:B	FLIP	Structural	2	1	Menetrey JF, Bahloul A FAU - Wells, Amber,L., FAU WA, FAU YC, FAU MC, et al. (0621) The structure of the myosin VI motor reveals the mechanism of directionality reversal. Nature JID - 0410462
3kin	A:B	FLIP	Structural	4	3	Kozielski F, Sack S, Marx A, Thormählen M, Schönbrunn E, et al. (1997) The crystal structure of dimeric kinesin and implications for microtubule-dependent motility. Cell 91: 985-994
3kin	B:D	FLIP	Structural	4	3	Kozielski F, Sack S, Marx A, Thormählen M, Schönbrunn E, et al. (1997) The crystal structure of dimeric kinesin and implications for microtubule-dependent motility. Cell 91: 985-994
3kin	C:D	FLIP	Structural	4	3	Kozielski F, Sack S, Marx A, Thormählen M, Schönbrunn E, et al. (1997) The crystal structure of dimeric kinesin and implications for microtubule-dependent motility. Cell 91: 985-994
1atn	A:D	FUNC	FUNC	2	1	Kabsch W, Mannherz HG, Suck D, Pai EF, Holmes KC. (1990) Atomic structure of the actin:DNase I complex. Nature 347: 37-44.
1aw7	C:D	FUNC	FunC	2	1	Earhart CA, Mitchell DT, Murray DL, Pinheiro DM, Matsumura M, et al. (1998) Structures of five mutants of toxic shock syndrome toxin-1 with reduced biological activity. Biochemistry 37: 7194-7202
1azt	A:B	FUNC	FUNC	2	1	Sunahara RK, Tesmer JJ, Gilman AG, Sprang SR. (1997) Crystal structure of the adenylyl cyclase activator gsalpha. Science 278: 1943-1947.
1bin	A:B	FUNC	FunC	2	1	Hargrove MS, Barry JK, Brucker EA, Berry MB, Phillips GN, J., et al. (1997) Characterization of recombinant soybean leghemoglobin a and apolar distal histidine mutants. J Mol Biol 266: 1032-1042
1bkz	A:B	FUNC	FunC	2	1	Leonidas DD, Vatzaki EH, Vorum H, Celis JE, Madsen P, et al. (1998) Structural basis for the recognition of carbohydrates by human galectin-7. Biochemistry 37: 13930-13940
1bo5	O:Z	FUNC	FUNC	2	1	Ormö M, Bystrom CE, Remington SJ. (1998) Crystal structure of a complex of escherichia coli glycerol kinase and an allosteric effector fructose 1,6-bisphosphate. Biochemistry 37: 16565-16572.
1c02	A:B	FUNC	FunC	2	1	Song HK, Lee JY, Lee MG, Moon J, Min K, et al. (1999) Insights into eukaryotic multistep phosphorelay signal transduction revealed by the crystal structure of Ypd1p from saccharomyces cerevisiae. J Mol Biol 293: 753-761
1cqx	A:B	FUNC	FunC	2	1	Ermler U, Siddiqui RA, Cramm R, Friedrich B. (1995) Crystal structure of the flavohemoglobin from alcaligenes eutrophus at 1.75 A resolution. EMBO J 14: 6067-6077
1gqp	A:B	FUNC	FUNC	2	1	Au SWN, Leng X, Harper JW, Barford D. (2002) Implications for the ubiquitination reaction of the anaphase-promoting complex from the crystal structure of the Doc1/Apc10 subunit. J Mol Biol 316: 955-968.
1hjr	A:B	FUNC	FUNC	4	3	Ariyoshi M, Vassylyev DG, Iwasaki H, Nakamura H, Shinagawa H, et al. (1994) Atomic structure of the RuvC resolvase: A holliday junction-specific endonuclease from E. coli. Cell 78: 1063-1072.
1lcu	A:B	FUNC	FUNC	2	1	Bubb MR, Govindasamy L, Yarmola EG, Vorobiev SM, Almo SC, et al. (2002) Polylysine induces an antiparallel actin dimer that nucleates filament assembly: Crystal structure at 3.5-A resolution. J Biol Chem 277: 20999-21006.
1m6k	A:B	FUNC	FUNC	2	1	Sun T, Nukaga M, Mayama K, Braswell EH, Knox JR. (2003) Comparison of beta-lactamases of classes A and D: 1.5-A crystallographic structure of the class D OXA-1 oxacillinase. Protein Sci 12: 82-91.
1naw	A:B	FUNC	FunC	2	1	Schönbrunn E, Sack S, Eschenburg S, Perrakis A, Krekel F, et al. (1996) Crystal structure of UDP-N-acetylglucosamine enolpyruvyltransferase, the target of the antibiotic fosfomycin
1nmt	A:B	FUNC	FunC	3	2	Weston SA, Camble R, Colls J, Rosenbrock G, Taylor I, et al. (1998) Crystal structure of the anti-fungal target N-myristoyl transferase. Nat Struct Biol 5: 213-221
1nmt	B:C	FUNC	FunC	3	2	Weston SA, Camble R, Colls J, Rosenbrock G, Taylor I, et al. (1998) Crystal structure of the anti-fungal target N-myristoyl transferase. Nat Struct Biol 5: 213-221
1oio	A:B	FUNC	FUNC	2	1	Merckel MC, Tanskanen J, Edelman S, Westerlund-Wikström B, Korhonen TK, et al. (2003) The structural basis of receptor-binding by escherichia coli associated with diarrhea and septicemia. J Mol Biol 331: 897-905.
1ome	A:B	FUNC	FunC	2	1	Banerjee S, Pieper U, Kapadia G, Pannell LK, Herzberg O. (1998) Role of the omega-loop in the activity, substrate specificity, and structure of class A beta-lactamase. Biochemistry 37: 3286-3296
1vio	A:B	FUNC	FUNC	2	1	Matte A, Louie GV, Sivaraman J, Cygler M, Burley SK. (2005) Structure of the pseudouridine synthase RsuA from haemophilus influenzae. Acta Crystallogr Sect F Struct Biol Cryst Commun 61: 350-354.
1xca	A:B	FUNC	FunC	2	1	Chen X, Tordova M, Gilliland GL, Wang L, Li Y, et al. (1998) Crystal structure of apo-cellular retinoic acid-binding protein type II (R111M) suggests a mechanism of ligand entry , J Mol Biol. 1998 May 8;278(3):641-53 ; Journal of Molecular Biology,Volume 336, Issue 4, 27 February 2004, Pages 943-955
3k3e	A:B	FUNC	FUNC	2	1	Wang H, Luo X, Ye M, Hou J, Robinson H, et al. (2010) Insight into binding of phosphodiesterase-9A selective inhibitors by crystal structures and mutagenesis. J Med Chem 53: 1726-1731. 10.1021/jm901519f.
x1b8e4	A:E	FUNC	XFunC	2	1	Oliveira KMG, Valente-Mesquita VL, Botelho MM, Sawyer L, Ferreira ST, et al. (2001) Crystal structures of bovine ?-lactoglobulin in the orthorhombic space group C2221. European Journal of Biochemistry 268: 477-484. 10.1046/j.1432-1033.2001.01918.x.
x1brw1	A:A	FUNC	XFunC	2	1	Pugmire MJ, Ealick SE. (1998) The crystal structure of pyrimidine nucleoside phosphorylase in a closed conformation. Structure 6: 1467-1479
x1brw3	B:B	FUNC	XFunC	2	1	Pugmire MJ, Ealick SE. (1998) The crystal structure of pyrimidine nucleoside phosphorylase in a closed conformation. Structure 6: 1467-1479
x1bsf8	A:J	FUNC	XFunC	2	1	Stout TJ, Schellenberger U, Santi DV, Stroud RM. (1998) Crystal structures of a unique thermal-stable thymidylate synthase from bacillus subtilis. Biochemistry 37: 14736-14747.
x1bsr1	A:B	FUNC	XFunC	2	1	Mazzarella L, Capasso S, Demasi D, Di Lorenzo G, Mattia CA, et al. (1993) Bovine seminal ribonuclease: Structure at 1.9 A resolution. Acta Crystallogr D Biol Crystallogr 49: 389-402
x1dto6	A:G	FUNC	XFunC	2	1	Antson AA, Burns JE, Moroz OV, Scott DJ, Sanders CM, et al. (2000) Structure of the intact transactivation domain of the human papillomavirus E2 protein. Nature 403: 805-809.
x1dv82	A:C	FUNC	XFunC	2	1	Meier M, Bider MD, Malashkevich VN, Spiess M, Burkhard P. (2000) Crystal structure of the carbohydrate recognition domain of the H1 subunit of the asialoglycoprotein receptor. J Mol Biol 300: 857-865.
x1e872	A:C	FUNC	XFunC	2	1	Llera AS, Viedma F, Sanchez-Madrid F, Tormo J. (2001) Crystal structure of the C-type lectin-like domain from the human hematopoietic cell receptor CD69.J Biol Chem. 2001 Mar 9;276(10):7312-9. Epub 2000 Oct 17.
x1erv2	A:C	FUNC	XFunC	2	1	Weichsel A, Gasdaska JR, Powis G, Montfort WR. (1996) Crystal structures of reduced, oxidized, and mutated human thioredoxins: Evidence for a regulatory homodimer. Structure 4: 735-751.
x1gaf1	H:H	FUNC	XFunC	2	1	Patten PA, Gray NS, Yang PL, Marks CB, Wedemayer GJ, et al. (1996) The immunological evolution of catalysis. Science 271: 1086-1091
x1gaf2	L:L	FUNC	XFunC	2	1	Patten PA, Gray NS, Yang PL, Marks CB, Wedemayer GJ, et al. (1996) The immunological evolution of catalysis. Science 271: 1086-1091
x1gaf3	H:L	FUNC	XFunC	2	1	Patten PA, Gray NS, Yang PL, Marks CB, Wedemayer GJ, et al. (1996) The immunological evolution of catalysis. Science 271: 1086-1091
x1ihk3	A:D	FUNC	XFunC	2	1	Plotnikov AN, Eliseenkova AV, Ibrahimi OA, Shriver Z, Sasisekharan R, et al. (2001) Crystal structure of fibroblast growth factor 9 reveals regions implicated in dimerization and autoinhibition. J Biol Chem 276: 4322-4329.
x1neu4	A:E	FUNC	XFunC	2	1	Shapiro L, Doyle JP, Hensley P, Colman DR, Hendrickson WA. (1996) Crystal structure of the extracellular domain from P0, the major structural protein of peripheral nerve myelin. Neuron 17: 435-449.
x1oal6	A:G	FUNC	XFunC	2	1	Cioni P, Pesce A, Morozzo dR, Castelli S, Falconi M, et al. (2003) Active-site copper and zinc ions modulate the quaternary structure of prokaryotic cu,zn superoxide dismutase. J Mol Biol 326: 1351-1360.
x1oro1	A:A	FUNC	XFunC	2	1	Henriksen A, Aghajari N, Jensen KF, Gajhede M. (1996) A flexible loop at the dimer interface is a part of the active site of the adjacent monomer of escherichia coli orotate phosphoribosyltransferase. Biochemistry 35: 3803-3809
x1oro3	A:A	FUNC	XFunC	2	1	Henriksen A, Aghajari N, Jensen KF, Gajhede M. (1996) A flexible loop at the dimer interface is a part of the active site of the adjacent monomer of escherichia coli orotate phosphoribosyltransferase. Biochemistry 35: 3803-3809
x1ppf1	E:I	FUNC	XFunC	2	1	Bode W, Wei AZ, Huber R, Meyer E, Travis J, et al. (1986) X-ray crystal structure of the complex of human leukocyte elastase (PMN elastase) and the third domain of the turkey ovomucoid inhibitor. EMBO J 5: 2453-2458
x1ppf2	E:E	FUNC	XFunC	2	1	Bode W, Wei AZ, Huber R, Meyer E, Travis J, et al. (1986) X-ray crystal structure of the complex of human leukocyte elastase (PMN elastase) and the third domain of the turkey ovomucoid inhibitor. EMBO J 5: 2453-2458
x1ppf3	E:I	FUNC	XFunC	2	1	Bode W, Wei AZ, Huber R, Meyer E, Travis J, et al. (1986) X-ray crystal structure of the complex of human leukocyte elastase (PMN elastase) and the third domain of the turkey ovomucoid inhibitor. EMBO J 5: 2453-2458
x1py94	A:E	FUNC	XFunC	2	1	Clements CS, Reid HH, Beddoe T, Tynan FE, Perugini MA, et al. (2003) The crystal structure of myelin oligodendrocyte glycoprotein, a key autoantigen in multiple sclerosis. Proc Natl Acad Sci U S A 100: 11059-11064
x1sox2	B:B	FUNC	XFunC	2	1	Kisker C, Schindelin H, Pacheco A, Wehbi WA, Garrett RM, et al. (1997) Molecular basis of sulfite oxidase deficiency from the structure of sulfite oxidase. Cell 91: 973-983
x1tx41	B:A	FUNC	XFunC	2	1	Rittinger K, Walker PA, Eccleston JF, Smerdon SJ, Gamblin SJ. (1997) Structure at 1.65 A of RhoA and its GTPase-activating protein in complex with a transition-state analogue. Nature 389: 758-762
x1tx42	A:A	FUNC	XFunC	2	1	Rittinger K, Walker PA, Eccleston JF, Smerdon SJ, Gamblin SJ. (1997) Structure at 1.65 A of RhoA and its GTPase-activating protein in complex with a transition-state analogue. Nature 389: 758-762
x1tx43	A:B	FUNC	XFunC	2	1	Rittinger K, Walker PA, Eccleston JF, Smerdon SJ, Gamblin SJ. (1997) Structure at 1.65 A of RhoA and its GTPase-activating protein in complex with a transition-state analogue. Nature 389: 758-762
x1ubs1	B:B	FUNC	XFunC	2	1	Rhee S, Parris KD, Hyde CC, Ahmed SA, Miles EW, et al. (1997) Crystal structures of a mutant (betaK87T) tryptophan synthase alpha2beta2 complex with ligands bound to the active sites of the alpha- and beta-subunits reveal ligand-induced conformational changes. Biochemistry 36: 7664-7680
x1uq54	A:E	FUNC	XFunC	2	1	Marsden CJ, Fülöp V, Day PJ, Lord JM. (2004) The effect of mutations surrounding and within the active site on the catalytic activity of ricin A chain. Eur J Biochem 271: 153-162
x1vfr2	A:A	FUNC	XFunC	2	1	Koike H, Sasaki H, Kobori T, Zenno S, Saigo K, et al. (1998) 1.8 A crystal structure of the major NAD(P)H:FMN oxidoreductase of a bioluminescent bacterium, vibrio fischeri: Overall structure, cofactor and substrate-analog binding, and comparison with related flavoproteins. J Mol Biol 280: 259-273
x1vfr3	B:B	FUNC	XFunC	2	1	Koike H, Sasaki H, Kobori T, Zenno S, Saigo K, et al. (1998) 1.8 A crystal structure of the major NAD(P)H:FMN oxidoreductase of a bioluminescent bacterium, vibrio fischeri: Overall structure, cofactor and substrate-analog binding, and comparison with related flavoproteins. J Mol Biol 280: 259-273
x1wtl1	B:B	FUNC	XFunC	2	1	Huang DB, Chang CH, Ainsworth C, Brünger,A.T., Eulitz M, et al. (1994) Comparison of crystal structures of two homologous proteins: Structural origin of altered domain interactions in immunoglobulin light-chain dimers. Biochemistry 33: 14848-14857
x1wtl2	B:B	FUNC	XFunC	2	1	Huang DB, Chang CH, Ainsworth C, Brünger,A.T., Eulitz M, et al. (1994) Comparison of crystal structures of two homologous proteins: Structural origin of altered domain interactions in immunoglobulin light-chain dimers. Biochemistry 33: 14848-14857
x1xca1	A:A	FUNC	XFunC	2	1	Chen X, Tordova M, Gilliland GL, Wang L, Li Y, et al. (1998) Crystal structure of apo-cellular retinoic acid-binding protein type II (R111M) suggests a mechanism of ligand entry , J Mol Biol. 1998 May 8;278(3):641-53 ; Journal of Molecular Biology,Volume 336, Issue 4, 27 February 2004, Pages 943-955
x1xca2	B:B	FUNC	XFunC	2	1	Chen X, Tordova M, Gilliland GL, Wang L, Li Y, et al. (1998) Crystal structure of apo-cellular retinoic acid-binding protein type II (R111M) suggests a mechanism of ligand entry , J Mol Biol. 1998 May 8;278(3):641-53 ; Journal of Molecular Biology,Volume 336, Issue 4, 27 February 2004, Pages 943-955
x1xca3	B:A	FUNC	XFunC	2	1	Chen X, Tordova M, Gilliland GL, Wang L, Li Y, et al. (1998) Crystal structure of apo-cellular retinoic acid-binding protein type II (R111M) suggests a mechanism of ligand entry , J Mol Biol. 1998 May 8;278(3):641-53 ; Journal of Molecular Biology,Volume 336, Issue 4, 27 February 2004, Pages 943-955
x3bri2	A:C	FUNC	XFunC	2	1	Benison G, Karplus PA, Barbar E. (2008) The interplay of ligand binding and quaternary structure in the diverse interactions of dynein light chain LC8. J Mol Biol 384: 954-966. 10.1016/j.jmb.2008.09.083.
x3il85	A:F	FUNC	XFunC	2	1	Baldwin ET, Weber IT, St Charles R, Xuan JC, Appella E, et al. (1991) Crystal structure of interleukin 8: Symbiosis of NMR and crystallography. Proc Natl Acad Sci U S A 88: 502-506.
*NOTE: Canonical XFunC PDBids are the 2nd-5th characters of their listed PDBids
Test-18 Set
1avx	A:B	FLIP	Enzyme	2	1	Song HK, Suh SW. (1998) Kunitz-type soybean trypsin inhibitor revisited: Refined structure of its complex with porcine trypsin reveals an insight into the interaction between a homologous inhibitor from erythrina caffra and tissue-type plasminogen activator. J Mol Biol 275: 347-363.
1mah	A:F	FLIP	Inhibitor	2	1	Bourne Y, Taylor P, Marchot P. (1995) Acetylcholinesterase inhibition by fasciculin: Crystal structure of the complex. Cell 83: 503-512.
1hiv	A:B	FLIP	Enzyme	2	1	Thanki N, Rao JK, Foundling SI, Howe WJ, Moon JB, et al. (1992) Crystal structure of a complex of HIV-1 protease with a dihydroxyethylene-containing inhibitor: Comparisons with molecular modeling. Protein Sci 1: 1061-1072.
1kac	A:B	FLIP	Receptor	2	1	Bewley MC, Springer K, Zhang YB, Freimuth P, Flanagan JM. (1999) Structural analysis of the mechanism of adenovirus binding to its human cellular receptor, CAR. Science 286: 1579-1583.
1buh	A:B	FLIP	Regulator	2	1	Bourne Y, Watson MH, Hickey MJ, Holmes W, Rocque W, et al. (1996) Crystal structure and mutational analysis of the human CDK2 kinase complex with cell cycle-regulatory protein CksHs1. Cell 84: 863-874.
1ijj	A:B	FLIP	Structural	2	1	Bubb MR, Govindasamy L, Yarmola EG, Vorobiev SM, Almo SC, et al. (2002) Polylysine induces an antiparallel actin dimer that nucleates filament assembly: Crystal structure at 3.5-A resolution. J Biol Chem 277: 20999-21006.
1ahw	A:B	FLIP	AbHL	2	1	Huang M, Syed R, Stura EA, Stone MJ, Stefanko RS, et al. (1998) The mechanism of an inhibitory antibody on TF-initiated blood coagulation revealed by the crystal structures of human tissue factor, fab 5G9 and TF.G9 complex. J Mol Biol 275: 873-894.
1ahw	A:C	FLIP	AbAg	2	1	Huang M, Syed R, Stura EA, Stone MJ, Stefanko RS, et al. (1998) The mechanism of an inhibitory antibody on TF-initiated blood coagulation revealed by the crystal structures of human tissue factor, fab 5G9 and TF.G9 complex. J Mol Biol 275: 873-894.
1ahw	A:F	FLIP	AbAg	2	1	Huang M, Syed R, Stura EA, Stone MJ, Stefanko RS, et al. (1998) The mechanism of an inhibitory antibody on TF-initiated blood coagulation revealed by the crystal structures of human tissue factor, fab 5G9 and TF.G9 complex. J Mol Biol 275: 873-894.
1ahw	B:C	FLIP	AbAg	2	1	Huang M, Syed R, Stura EA, Stone MJ, Stefanko RS, et al. (1998) The mechanism of an inhibitory antibody on TF-initiated blood coagulation revealed by the crystal structures of human tissue factor, fab 5G9 and TF.G9 complex. J Mol Biol 275: 873-894.
1ahw	D:E	FLIP	AbHL	2	1	Huang M, Syed R, Stura EA, Stone MJ, Stefanko RS, et al. (1998) The mechanism of an inhibitory antibody on TF-initiated blood coagulation revealed by the crystal structures of human tissue factor, fab 5G9 and TF.G9 complex. J Mol Biol 275: 873-894.
1ahw	D:F	FLIP	AbAg	2	1	Huang M, Syed R, Stura EA, Stone MJ, Stefanko RS, et al. (1998) The mechanism of an inhibitory antibody on TF-initiated blood coagulation revealed by the crystal structures of human tissue factor, fab 5G9 and TF.G9 complex. J Mol Biol 275: 873-894.
1ahw	E:F	FLIP	AbAg	2	1	Huang M, Syed R, Stura EA, Stone MJ, Stefanko RS, et al. (1998) The mechanism of an inhibitory antibody on TF-initiated blood coagulation revealed by the crystal structures of human tissue factor, fab 5G9 and TF.G9 complex. J Mol Biol 275: 873-894.
x1kac1	B:A	FunC	XFunC	2	1	Bewley MC, Springer K, Zhang YB, Freimuth P, Flanagan JM. (1999) Structural analysis of the mechanism of adenovirus binding to its human cellular receptor, CAR. Science 286: 1579-1583.
x1avx1	A:A	FunC	XFunC	2	1	Song HK, Suh SW. (1998) Kunitz-type soybean trypsin inhibitor revisited: Refined structure of its complex with porcine trypsin reveals an insight into the interaction between a homologous inhibitor from erythrina caffra and tissue-type plasminogen activator. J Mol Biol 275: 347-363.
x1mah1	F:A	FunC	XFunC	2	1	Bourne Y, Taylor P, Marchot P. (1995) Acetylcholinesterase inhibition by fasciculin: Crystal structure of the complex. Cell 83: 503-512.
x1buh1	B:A	FunC	XFunC	2	1	Bourne Y, Watson MH, Hickey MJ, Holmes W, Rocque W, et al. (1996) Crystal structure and mutational analysis of the human CDK2 kinase complex with cell cycle-regulatory protein CksHs1. Cell 84: 863-874.
x1ijj1	B:A	FunC	XFunC	2	1	Bubb MR, Govindasamy L, Yarmola EG, Vorobiev SM, Almo SC, et al. (2002) Polylysine induces an antiparallel actin dimer that nucleates filament assembly: Crystal structure at 3.5-A resolution. J Biol Chem 277: 20999-21006.
*NOTE: Canonical XFunC PDBids are the 2nd-5th characters of their listed PDBids
Dey-170 Set
12as	A:B	Uncurated	Strong	2	1	Dey S, Pal A, Chakrabarti P, Janin J. (2010) The subunit interfaces of weakly associated homodimeric proteins. J Mol Biol 398: 146-160.
1a4i	A:B	Uncurated	Strong	2	1	Ibid
1a78	A:B	Uncurated	Weak	2	1	Ibid
1ad3	A:B	Uncurated	Strong	2	1	Ibid
1ade	A:B	Uncurated	Strong	2	1	Ibid
1afw	A:B	Uncurated	Strong	2	1	Ibid
1aor	A:B	Uncurated	Strong	2	1	Ibid
1auo	A:B	Uncurated	Strong	2	1	Ibid
1b16	A:B	Uncurated	Strong	2	1	Ibid
1b67	A:B	Uncurated	Strong	2	1	Ibid
1b8a	A:B	Uncurated	Strong	2	1	Ibid
1b8j	A:B	Uncurated	Strong	2	1	Ibid
1bbh	A:B	Uncurated	Weak	2	1	Ibid
1bd0	A:B	Uncurated	Strong	2	1	Ibid
1bdm	A:B	Uncurated	Strong	2	1	Ibid
1bk5	A:B	Uncurated	Strong	2	1	Ibid
1byf	A:B	Uncurated	Strong	2	1	Ibid
1byk	A:B	Uncurated	Strong	2	1	Ibid
1chm	A:B	Uncurated	Strong	2	1	Ibid
1d0c	A:B	Uncurated	Strong	2	1	Ibid
1d2f	A:B	Uncurated	Strong	2	1	Ibid
1daa	A:B	Uncurated	Strong	2	1	Ibid
1dbq	A:B	Uncurated	Strong	2	1	Ibid
1dok	A:B	Uncurated	Weak	2	1	Ibid
1dos	A:B	Uncurated	Strong	2	1	Ibid
1dpg	A:B	Uncurated	Strong	2	1	Ibid
1dqn	A:B	Uncurated	Strong	2	1	Ibid
1dqs	A:B	Uncurated	Strong	2	1	Ibid
1ebh	A:B	Uncurated	Strong	2	1	Ibid
1elu	A:B	Uncurated	Strong	2	1	Ibid
1exz	A:C	Uncurated	Weak	4	4	Ibid
1exz	B:D	Uncurated	Weak	4	4	Ibid
1exz	A:B	Uncurated	Weak	4	4	Ibid
1exz	C:D	Uncurated	Weak	4	4	Ibid
1eyv	A:B	Uncurated	Strong	2	1	Ibid
1f14	A:B	Uncurated	Strong	2	1	Ibid
1f3h	A:B	Uncurated	Strong	2	1	Ibid
1f6b	A:B	Uncurated	Strong	2	1	Ibid
1f89	A:B	Uncurated	Strong	2	1	Ibid
1fc4	A:B	Uncurated	Strong	2	1	Ibid
1fip	A:B	Uncurated	Strong	2	1	Ibid
1fro	B:C	Uncurated	Strong	4	4	Ibid
1fro	B:D	Uncurated	Weak	4	4	Ibid
1fro	A:B	Uncurated	Weak	4	4	Ibid
1fro	C:D	Uncurated	Strong	4	4	Ibid
1g5c	A:C	Uncurated	Strong	6	6	Ibid
1g5c	A:D	Uncurated	Weak	6	6	Ibid
1g5c	A:E	Uncurated	Weak	6	6	Ibid
1g5c	A:F	Uncurated	Weak	6	6	Ibid
1g5c	A:B	Uncurated	Weak	6	6	Ibid
1g5c	E:F	Uncurated	Strong	6	6	Ibid
1g60	A:B	Uncurated	Strong	2	1	Ibid
1gd9	A:B	Uncurated	Strong	2	1	Ibid
1glj	Y:O	Uncurated	Strong	2	1	Ibid
1gml	A:D	Uncurated	Weak	4	2	Ibid
1gml	B:C	Uncurated	Weak	4	2	Ibid
1gnw	A:B	Uncurated	Strong	2	1	Ibid
1gqi	A:B	Uncurated	Strong	2	1	Ibid
1gt3	A:B	Uncurated	Strong	2	1	Ibid
1gu7	A:B	Uncurated	Strong	2	1	Ibid
1gvj	A:B	Uncurated	Strong	2	1	Ibid
1gy6	A:B	Uncurated	Strong	2	1	Ibid
1h1y	A:B	Uncurated	Strong	2	1	Ibid
1h65	B:C	Uncurated	Weak	2	1	Ibid
1h7e	A:B	Uncurated	Strong	2	1	Ibid
1h9r	A:B	Uncurated	Strong	2	1	Ibid
1hf2	A:C	Uncurated	Strong	4	4	Ibid
1hf2	B:C	Uncurated	Weak	4	4	Ibid
1hf2	A:B	Uncurated	Weak	4	4	Ibid
1hf2	C:D	Uncurated	Strong	4	4	Ibid
1hgx	A:B	Uncurated	Weak	2	1	Ibid
1hpx	A:B	Uncurated	Strong	2	1	Ibid
1hss	B:C	Uncurated	Strong	3	2	Ibid
1hss	A:B	Uncurated	Weak	3	2	Ibid
1hw1	A:B	Uncurated	Strong	2	1	Ibid
1hzj	A:B	Uncurated	Strong	2	1	Ibid
1i07	A:B	Uncurated	Strong	2	1	Ibid
1i4u	A:B	Uncurated	Strong	2	1	Ibid
1i69	A:B	Uncurated	Strong	2	1	Ibid
1imb	A:B	Uncurated	Strong	2	1	Ibid
1ix9	A:B	Uncurated	Strong	2	1	Ibid
1j3b	A:B	Uncurated	Strong	2	1	Ibid
1jd0	A:B	Uncurated	Strong	2	1	Ibid
1jm6	A:B	Uncurated	Strong	2	1	Ibid
1jsc	A:B	Uncurated	Strong	2	1	Ibid
1jys	A:B	Uncurated	Strong	2	1	Ibid
1k3y	A:B	Uncurated	Strong	2	1	Ibid
1k66	A:B	Uncurated	Strong	2	1	Ibid
1k94	A:B	Uncurated	Strong	2	1	Ibid
1kic	A:B	Uncurated	Strong	2	1	Ibid
1kjq	A:B	Uncurated	Strong	2	1	Ibid
1knq	A:B	Uncurated	Strong	2	1	Ibid
1kso	A:B	Uncurated	Strong	2	1	Ibid
1kta	A:B	Uncurated	Strong	2	1	Ibid
1kzh	A:B	Uncurated	Strong	2	1	Ibid
1llf	A:B	Uncurated	Strong	2	1	Ibid
1m6p	A:B	Uncurated	Strong	2	1	Ibid
1mkb	A:B	Uncurated	Strong	2	1	Ibid
1mo9	A:B	Uncurated	Strong	2	1	Ibid
1mr8	A:B	Uncurated	Strong	2	1	Ibid
1mvc	A:B	Uncurated	Strong	2	1	Ibid
1n1b	A:B	Uncurated	Strong	2	1	Ibid
1n7f	A:C	Uncurated	Strong	4	3	Ibid
1n7f	B:D	Uncurated	Strong	4	3	Ibid
1n7f	A:B	Uncurated	Strong	4	3	Ibid
1ns5	A:B	Uncurated	Strong	2	1	Ibid
1o7z	A:B	Uncurated	Weak	2	1	Ibid
1o8b	A:B	Uncurated	Strong	2	1	Ibid
1oc2	A:B	Uncurated	Strong	2	1	Ibid
1oh0	A:B	Uncurated	Strong	2	1	Ibid
1oi6	A:B	Uncurated	Strong	2	1	Ibid
1oke	A:B	Uncurated	Strong	2	1	Ibid
1on2	A:B	Uncurated	Strong	2	1	Ibid
1oqz	A:B	Uncurated	Strong	2	1	Ibid
1ov3	A:C	Uncurated	Strong	4	5	Ibid
1ov3	A:D	Uncurated	Strong	4	5	Ibid
1ov3	B:C	Uncurated	Strong	4	5	Ibid
1ov3	B:D	Uncurated	Strong	4	5	Ibid
1ov3	A:B	Uncurated	Strong	4	5	Ibid
1p9y	A:B	Uncurated	Weak	2	1	Ibid
1pfq	A:B	Uncurated	Strong	2	1	Ibid
1pv9	A:B	Uncurated	Strong	2	1	Ibid
1q3o	A:B	Uncurated	Strong	2	1	Ibid
1q4g	A:B	Uncurated	Strong	2	1	Ibid
1q6o	A:B	Uncurated	Strong	2	1	Ibid
1qhi	A:B	Uncurated	Strong	2	1	Ibid
1qi9	A:B	Uncurated	Strong	2	1	Ibid
1qjb	A:Q	Uncurated	Strong	4	3	Ibid
1qjb	B:S	Uncurated	Strong	4	3	Ibid
1qjb	A:B	Uncurated	Strong	4	3	Ibid
1qo8	A:D	Uncurated	Strong	2	1	Ibid
1qvz	A:B	Uncurated	Strong	2	1	Ibid
1qyc	A:B	Uncurated	Strong	2	1	Ibid
1r31	A:B	Uncurated	Strong	2	1	Ibid
1r7a	A:B	Uncurated	Strong	2	1	Ibid
1reg	X:Y	Uncurated	Strong	2	1	Ibid
1rrm	A:B	Uncurated	Strong	2	1	Ibid
1s0a	A:B	Uncurated	Strong	2	1	Ibid
1s3e	A:B	Uncurated	Strong	2	1	Ibid
1ses	A:B	Uncurated	Strong	2	1	Ibid
1sj1	A:B	Uncurated	Weak	2	1	Ibid
1t0i	A:B	Uncurated	Strong	2	1	Ibid
1tc1	A:B	Uncurated	Strong	2	1	Ibid
1tw3	A:B	Uncurated	Strong	2	1	Ibid
1ukg	A:B	Uncurated	Strong	2	1	Ibid
1v25	A:B	Uncurated	Strong	2	1	Ibid
1vhz	A:B	Uncurated	Strong	2	1	Ibid
1vok	A:B	Uncurated	Strong	2	1	Ibid
1xso	A:B	Uncurated	Strong	2	1	Ibid
1zop	A:B	Uncurated	Weak	2	1	Ibid
2gsa	A:B	Uncurated	Strong	2	1	Ibid
2hdh	A:B	Uncurated	Strong	2	1	Ibid
2lyn	A:B	Uncurated	Weak	4	6	Ibid
2lyn	A:C	Uncurated	Weak	4	6	Ibid
2lyn	A:D	Uncurated	Weak	4	6	Ibid
2lyn	B:C	Uncurated	Weak	4	6	Ibid
2lyn	B:D	Uncurated	Weak	4	6	Ibid
2lyn	C:D	Uncurated	Weak	4	6	Ibid
2mjp	A:B	Uncurated	Strong	2	1	Ibid
2nac	A:B	Uncurated	Strong	2	1	Ibid
2ohx	A:B	Uncurated	Strong	2	1	Ibid
2spc	A:B	Uncurated	Strong	2	1	Ibid
3dap	A:B	Uncurated	Strong	2	1	Ibid
3lad	A:B	Uncurated	Strong	2	1	Ibid
4kbp	A:C	Uncurated	Weak	4	3	Ibid
4kbp	A:D	Uncurated	Weak	4	3	Ibid
4kbp	B:C	Uncurated	Strong	4	3	Ibid
5rub	A:B	Uncurated	Strong	2	1	Ibid
8prk	A:B	Uncurated	Strong	2	1	Ibid
9wga	A:B	Uncurated	Strong	2	1	Ibid
*NOTE: References for sub-category assignments in Dey-170 are the same.
